# Supplementary material for: In Silico Analysis of MiRNA Regulatory Networks to Identify Potential Biomarkers for the Clinical Course of Viral Infections
Source: Int J Mol Sci. 2025 Oct 16;26(20):10100. doi: 10.3390/ijms262010100 (PMC12563699; doi:10.3390/ijms262010100)
Supplement: Supplementary file 1 [file ijms-26-10100-s001.zip]

Archive with 1 entries (1 files):
- ijms-3890870-supplementary.pdf
